# Supplementary material for: Evaluation of Dietary Intake in Individuals with Mild Cognitive Impairment
Source: Nutrients. 2023 Aug 23;15(17):3694. doi: 10.3390/nu15173694 (PMC10490258; doi:10.3390/nu15173694)
Supplement: Supplementary file 1 [file nutrients-15-03694-s001.zip]

Archive with 1 entries (1 files):
- nutrients-2522528-supplementary.pdf
